# Supplementary material for: Color and Stability of Anthocyanins of Chagalapoli (Ardisia compressa K.) Fruit Added to an Isotonic Beverage as Microcapsules and as Free Extract
Source: Foods. 2023 May 16;12(10):2009. doi: 10.3390/foods12102009 (PMC10217480; doi:10.3390/foods12102009)
Supplement: Supplementary file 1 [file foods-12-02009-s001.zip]

Archive with 1 entries (1 files):
- foods-2336531-supplementary.pdf
